# Supplementary material for: A systematic review of immune checkpoint inhibitors in endometrial cancer
Source: Front Oncol. 2026 Jun 8;16:1776831. doi: 10.3389/fonc.2026.1776831 (PMC13284135; doi:10.3389/fonc.2026.1776831)
Supplement: Supplementary file 3 [file Table3.xlsx]

## Sheet: Sheet1
Supplementary File 3.A total of 82 thematic keywords were derived from the annual thematic evolution analysis
Author keywords	Frequency
endometrial cancer	9
immune checkpoint inhibitors	9
immunotherapy	9
ovarian cancer	9
microsatellite instability	8
mismatch repair deficiency	8
pd-l1	8
tumor immune microenvironment	8
cervical cancer	7
gynecologic cancers	7
mismatch repair	7
pd-1	7
biomarker	6
lynch syndrome	6
pembrolizumab	6
chemotherapy	5
immune checkpoint	5
prognosis	5
dostarlimab	4
endometrial neoplasms	4
immunohistochemistry	4
lenvatinib	4
pd-1 inhibitor	4
targeted therapy	4
tumor mutation burden	4
cancer	3
colorectal cancer	3
immune infiltration	3
advanced endometrial cancer	2
adverse effect	2
clinical study	2
combination therapy	2
cost-effectiveness	2
neoantigen	2
next generation sequencing	2
pan-cancer	2
parp inhibitor	2
pathology	2
uterine cancer	2
adoptive cell transfer	1
advanced solid tumor	1
arid1a	1
breast cancer	1
cancer immunotherapy	1
cancer vaccine	1
cancer-associated fibroblasts	1
carcinosarcoma	1
case report	1
clear cell carcinoma	1
ctla4	1
epithelial-mesenchymal transition	1
estrogen	1
gastrointestinal neoplasms	1
genome instability	1
gynaecology	1
hormonal therapy	1
hypermutant	1
ido1	1
immune escape	1
immune toxicity	1
meta-analysis	1
mismatch repair protein	1
molecular classification	1
molecular targeted therapy	1
natural killer (nk) cells	1
nivolumab	1
non-small cell lung cancer	1
p53	1
parp	1
personalized medicine	1
pole	1
pten	1
survival	1
therapeutics	1
tissue microarray	1
tsr-042	1
tumor biomarkers	1
tumor	1
tumor-infiltrating lymphocytes	1
tyrosine kinase inhibitor	1
undifferentiated/dedifferentiated endometrial carcinomas	1
uterine carcinosarcoma	1
