# Supplementary material for: A systematic review of immune checkpoint inhibitors in endometrial cancer
Source: Front Oncol. 2026 Jun 8;16:1776831. doi: 10.3389/fonc.2026.1776831 (PMC13284135; doi:10.3389/fonc.2026.1776831)
Supplement: Supplementary file 4 [file Table4.xlsx]

## Sheet: Web of Science Accession Number
Supplementary File 4.Web of Science Accession Number of 829 publications
WOS:000494798300046
WOS:001311140900001
WOS:000459156700003
WOS:000549285500001
WOS:001028255300001
WOS:000557323000001
WOS:000949754300010
WOS:000593590500001
WOS:000482383000137
WOS:000414097100095
WOS:000983102000001
WOS:000613703800001
WOS:001245091000001
WOS:000450083900001
WOS:000728482700001
WOS:001411044900016
WOS:000627630100001
WOS:000416143900006
WOS:000397987000010
WOS:000915067800001
WOS:000394452200004
WOS:000549168700003
WOS:000446285900028
WOS:001020887300001
WOS:000785023100001
WOS:000835174300004
WOS:000482880700001
WOS:001056413300001
WOS:000478690100002
WOS:000398610000009
WOS:000552477000001
WOS:001223673600003
WOS:000668987100006
WOS:000453452300022
WOS:000561252200002
WOS:000648740500001
WOS:001111050700008
WOS:001000749400001
WOS:000493217400040
WOS:000563323700001
WOS:000666953200001
WOS:001125816700001
WOS:001376103900001
WOS:000721546400002
WOS:000375397100007
WOS:001073315700001
WOS:000449289600001
WOS:000523598700035
WOS:000543707500001
WOS:001245444300001
WOS:000377027500028
WOS:000448139800003
WOS:000677860100001
WOS:001133145500001
WOS:000661137500001
WOS:000969502400005
WOS:000575626700001
WOS:000857336900001
WOS:001293518700013
WOS:001135290000001
WOS:000761775700001
WOS:000461481000012
WOS:000459785500008
WOS:000392449000002
WOS:000410468700011
WOS:000435952800006
WOS:000879505800001
WOS:001205350600001
WOS:001377274200001
WOS:000563090300001
WOS:000617894900001
WOS:001272386100001
WOS:001139000400001
WOS:000605366900002
WOS:000492074600010
WOS:000429295100004
WOS:000405557300009
WOS:001087980400001
WOS:001175205000001
WOS:001371879800019
WOS:000809757900026
WOS:000534027600001
WOS:001240361400001
WOS:000530232300162
WOS:000897741000008
WOS:001374455100001
WOS:000814021600001
WOS:000380623200008
WOS:001099499200001
WOS:001061109100001
WOS:000594298900001
WOS:000578095100014
WOS:000654634100005
WOS:001192549100001
WOS:001237759900001
WOS:000536949500009
WOS:000767329500008
WOS:000380071400014
WOS:000723735500001
WOS:001093904500008
WOS:000941570400034
WOS:000589698200001
WOS:000964348500001
WOS:001207598700001
WOS:000543414100001
WOS:000685495400001
WOS:000638333100001
WOS:000414605600001
WOS:001089896400001
WOS:000393415900002
WOS:000928176800001
WOS:000411333300033
WOS:000478962800009
WOS:000431065300009
WOS:001171798200001
WOS:000693495700003
WOS:001253556700002
WOS:000570586500001
WOS:000764040600001
WOS:000477603600001
WOS:000874420400001
WOS:000625072300001
WOS:001050752600001
WOS:000408597700002
WOS:000691840200001
WOS:000445085600002
WOS:000530839100007
WOS:000411164600002
WOS:001207081600001
WOS:000571454700004
WOS:001072913100001
WOS:001259924500003
WOS:000561760200015
WOS:000669028900015
WOS:001343577200013
WOS:000534746800006
WOS:001338480100009
WOS:001313694100013
WOS:000497985000011
WOS:001202468100001
WOS:000823109900004
WOS:001053573100006
WOS:000821106000008
WOS:001202325100001
WOS:000738905900001
WOS:001265882700001
WOS:000952894600001
WOS:000724094900002
WOS:001240659100001
WOS:000432645000024
WOS:000383678300023
WOS:000499178100001
WOS:001278031200001
WOS:000877966000001
WOS:000777477800001
WOS:001149301700001
WOS:001190009800015
WOS:001056101000001
WOS:000911051900006
WOS:000926619800001
WOS:001225076100001
WOS:000569102800001
WOS:000819873600033
WOS:001119161600017
WOS:001194735000001
WOS:000496996500013
WOS:000977125700001
WOS:001263086800017
WOS:001077386800001
WOS:000825678900001
WOS:001077771000001
WOS:000379982500025
WOS:000692306300001
WOS:000386483400008
WOS:001025647200033
WOS:000848452400001
WOS:000498388600001
WOS:001045346900001
WOS:000445380200016
WOS:000394927100001
WOS:000909656900001
WOS:000822145200001
WOS:000891831900025
WOS:000796330200001
WOS:000847316000032
WOS:000515193200019
WOS:001274250300001
WOS:000469322800002
WOS:000882628500002
WOS:001188600200001
WOS:000969502400004
WOS:001304519000005
WOS:001301444100001
WOS:000403977500006
WOS:000956648200001
WOS:001024911300001
WOS:000760149100007
WOS:000825481800001
WOS:001059692000002
WOS:000398334300031
WOS:000709397100001
WOS:000714583600009
WOS:000753120100005
WOS:000570250700010
WOS:000898042100001
WOS:001335202900001
WOS:000392739300006
WOS:000929382200001
WOS:000704777800005
WOS:001344047900001
WOS:000724115700001
WOS:000389438100009
WOS:000692582300012
WOS:000861355900001
WOS:000443000300011
WOS:000444528400026
WOS:000876680700008
WOS:001059389100001
WOS:000466380000063
WOS:001058080600001
WOS:000581025900001
WOS:000825214100001
WOS:000847164300001
WOS:000607000100017
WOS:000832646900008
WOS:001220613500014
WOS:001014617000002
WOS:001217691700001
WOS:001107324200028
WOS:000473185500005
WOS:000516199400001
WOS:000407662300018
WOS:000780589400001
WOS:000903993700004
WOS:000779619100001
WOS:000753885400006
WOS:000564817900013
WOS:000526400700001
WOS:000857252700001
WOS:000956572200001
WOS:001057282900001
WOS:000664094500032
WOS:000464654200021
WOS:000908058300005
WOS:001087720400012
WOS:001001760400003
WOS:001258505000001
WOS:001343577200002
WOS:000496607600011
WOS:000578787600015
WOS:000921214500001
WOS:001266838300009
WOS:000918010300005
WOS:000927440200001
WOS:000929697400021
WOS:000950386400001
WOS:000889104500001
WOS:000705896200001
WOS:000736195100001
WOS:000908058300010
WOS:000890898900001
WOS:000607368300015
WOS:000515300700001
WOS:000903689300008
WOS:000680654800014
WOS:001209862600001
WOS:000473555400035
WOS:000793394000005
WOS:000984959600003
WOS:001236393200001
WOS:001301857000001
WOS:000824994200002
WOS:000427643300006
WOS:001247752500001
WOS:000676081600001
WOS:001345151600001
WOS:000788703300001
WOS:000840059600002
WOS:001292485800001
WOS:001284553300022
WOS:001152236000001
WOS:000682793500001
WOS:000698607200001
WOS:000763019900001
WOS:000491269300006
WOS:000478018100032
WOS:000731960600001
WOS:000663430800009
WOS:001333825100001
WOS:001037920200001
WOS:000526811600006
WOS:000502829200002
WOS:000793503300008
WOS:000570250700009
WOS:000738589900001
WOS:001250225700001
WOS:001352130900001
WOS:000815593400001
WOS:000767278000006
WOS:001124489700001
WOS:000458102800001
WOS:000800026900001
WOS:000886221000001
WOS:001313694100018
WOS:000574809000001
WOS:000478283500001
WOS:000543400300416
WOS:001352615200001
WOS:001018099300001
WOS:000477819500028
WOS:001380942900003
WOS:000727618200001
WOS:000548505200024
WOS:000490208000001
WOS:001272243200001
WOS:000490797600001
WOS:001351305100001
WOS:000886067700021
WOS:000635932000001
WOS:001267095800001
WOS:001008278900001
WOS:000805773800001
WOS:000869902600001
WOS:000585020500002
WOS:001237890500001
WOS:001027943600001
WOS:000874538200007
WOS:001047746100001
WOS:000833996500001
WOS:001062863200001
WOS:001347231900001
WOS:000799924100001
WOS:000915208400001
WOS:000472838600016
WOS:000769335300005
WOS:001271538200030
WOS:000759278500001
WOS:000557689900007
WOS:000656696500057
WOS:000664577800001
WOS:000511708000007
WOS:000600662200046
WOS:001102616900001
WOS:000527889600036
WOS:001186094600008
WOS:000745265200005
WOS:000955922200018
WOS:000715096000004
WOS:000697891900001
WOS:000888314000001
WOS:000645217800012
WOS:000434920800034
WOS:000402909800004
WOS:000944871800001
WOS:000480491100002
WOS:000839008700001
WOS:001030537200004
WOS:001252375300001
WOS:000913930800001
WOS:000976908100001
WOS:000968468100001
WOS:000946526600013
WOS:001206568000001
WOS:000527892200039
WOS:000888080400005
WOS:000846189000001
WOS:000932078300001
WOS:001243950800001
WOS:000904824200001
WOS:001371372300001
WOS:000636046800007
WOS:000837233300017
WOS:000506611900004
WOS:000709575600001
WOS:000760120200001
WOS:001256271200001
WOS:000457393400009
WOS:001314872600003
WOS:001232630700001
WOS:000465939300001
WOS:001180721400005
WOS:001260774500001
WOS:000615789000001
WOS:000800501200001
WOS:000471737100003
WOS:001074151000001
WOS:001088505700001
WOS:001053573100007
WOS:000509322800011
WOS:001203472100041
WOS:000474490300003
WOS:000568142900001
WOS:000983001200001
WOS:001010301900001
WOS:000617624300002
WOS:000679163200004
WOS:000775844000001
WOS:000633610100001
WOS:001031859400001
WOS:001306230400001
WOS:000595856800003
WOS:000584118500001
WOS:000759028700005
WOS:001054346400001
WOS:001158766400023
WOS:000748563400003
WOS:000406676500002
WOS:000465366000012
WOS:000838854700001
WOS:000473555400006
WOS:000430029200010
WOS:000841200900001
WOS:001255268100001
WOS:000512028900002
WOS:001310159400001
WOS:000489624500002
WOS:000457504300010
WOS:000681654300011
WOS:001150484900032
WOS:001215853000001
WOS:000462763100005
WOS:000430152400030
WOS:000760798600001
WOS:000819921700011
WOS:000462477500012
WOS:001338132100001
WOS:001169772500022
WOS:001313501200001
WOS:001341168500001
WOS:000403977500004
WOS:001217886000001
WOS:000563323700011
WOS:000518638700001
WOS:000414591300001
WOS:000908058300012
WOS:001355760100001
WOS:001035255700001
WOS:000626692500001
WOS:000797200600001
WOS:001146587300001
WOS:001125257000001
WOS:000662262100014
WOS:000522732700058
WOS:001313120800001
WOS:000451441300007
WOS:000646061700007
WOS:000984833100014
WOS:000707206400001
WOS:001321154100001
WOS:001376136700001
WOS:000818340000001
WOS:000694626100001
WOS:000755175000005
WOS:000402543200003
WOS:000946935200001
WOS:000678131800001
WOS:000578094500002
WOS:000690807800026
WOS:000718989900016
WOS:000679448700001
WOS:001167919000002
WOS:000658950000017
WOS:000493072600008
WOS:000574584300001
WOS:001092454100001
WOS:000594841500001
WOS:001338886100001
WOS:000456637800003
WOS:000419428600003
WOS:001381235500001
WOS:001098979700001
WOS:001002556100004
WOS:000664094500005
WOS:000461725100023
WOS:000969502400009
WOS:001222498700029
WOS:001280782600001
WOS:001179543600001
WOS:000651565800001
WOS:001377193000001
WOS:001095803100001
WOS:000576434100009
WOS:001155322900001
WOS:000837233300008
WOS:000836638700001
WOS:001085721100001
WOS:000459687700016
WOS:000809757900014
WOS:000477041100173
WOS:001039945300001
WOS:001023567900003
WOS:001223092500001
WOS:001236935300011
WOS:000576795700004
WOS:000416321100001
WOS:000864655500001
WOS:000873345100001
WOS:001186523300001
WOS:000459705400004
WOS:001283935000012
WOS:000551486900001
WOS:000977053000001
WOS:000467349600027
WOS:001148104900001
WOS:000460623400002
WOS:001175434900001
WOS:001064773300001
WOS:001182843200001
WOS:000414312800011
WOS:000519520000009
WOS:000839106600001
WOS:001042578100002
WOS:000812102700001
WOS:000728788600001
WOS:000509290300007
WOS:001166952900002
WOS:000950251300001
WOS:000594243600004
WOS:000728229800001
WOS:001015672800001
WOS:000727617400001
WOS:000963637000001
WOS:000623863200005
WOS:000677728800003
WOS:000988787500009
WOS:000736146000007
WOS:000760319300007
WOS:000829772700001
WOS:000613920500006
WOS:000459360200011
WOS:000615677800002
WOS:001339921700006
WOS:000503219600075
WOS:001179006700002
WOS:001072736200001
WOS:001001670400001
WOS:000835141700001
WOS:000803046900001
WOS:000884047600001
WOS:000525635800001
WOS:001077714500005
WOS:001163287600022
WOS:000518876200024
WOS:000551818200023
WOS:000841613000001
WOS:001416143500019
WOS:001165226300001
WOS:001044526700038
WOS:001013162800003
WOS:001036223600001
WOS:000712459400001
WOS:000672156200001
WOS:001191342600001
WOS:000892837100001
WOS:001203664600001
WOS:000617482700007
WOS:000373246600014
WOS:001150687400002
WOS:001332834600001
WOS:000993829100002
WOS:001170614400001
WOS:000922715900001
WOS:000397987000028
WOS:000944194700001
WOS:000370128500006
WOS:000650431500001
WOS:000906021400001
WOS:001381394300041
WOS:000744900700001
WOS:000663431100009
WOS:000773259800001
WOS:000879578200004
WOS:000480491100004
WOS:001042802500054
WOS:000690807800016
WOS:000450462000022
WOS:001251826500006
WOS:000623358800001
WOS:001285442600001
WOS:001085208600001
WOS:001235299100001
WOS:000508893900001
WOS:000925582500001
WOS:001181517000009
WOS:000419460600009
WOS:001263775100001
WOS:001092592400001
WOS:001088011500001
WOS:000882376100001
WOS:001356176600001
WOS:000861379900025
WOS:000992004500017
WOS:001011252000001
WOS:001054133400001
WOS:001072165400008
WOS:001383979900001
WOS:000630002100001
WOS:000482087400002
WOS:000914532300001
WOS:001092198500001
WOS:000780515500001
WOS:000753989500005
WOS:001208113300001
WOS:000463904500011
WOS:000633466100001
WOS:001033762200001
WOS:001290996100001
WOS:001115855400001
WOS:000655009700031
WOS:001117539200001
WOS:000522377300010
WOS:000688883100001
WOS:001303447000001
WOS:001389506900042
WOS:000991590700001
WOS:001136002800001
WOS:000540461100038
WOS:000513942300001
WOS:000750048800001
WOS:000423437700014
WOS:001024769000001
WOS:000543400300032
WOS:000823109900021
WOS:000406473900014
WOS:001175684700001
WOS:001096117600002
WOS:001124136900018
WOS:001164381500001
WOS:001206158000001
WOS:000743527700003
WOS:000748174900001
WOS:000764167500002
WOS:001229107500003
WOS:000895650100002
WOS:001201117200001
WOS:000946223600001
WOS:000808930200001
WOS:001043721500002
WOS:001010945300001
WOS:000634363900001
WOS:000959458100001
WOS:001340275700001
WOS:000867735800001
WOS:000847180600001
WOS:000434128800001
WOS:001198602100001
WOS:000763350100001
WOS:001311857800004
WOS:001328801300073
WOS:000705905500001
WOS:000462058200075
WOS:001229464400003
WOS:000946950600009
WOS:000785175300001
WOS:001392589800001
WOS:000687857400001
WOS:001318842100012
WOS:000589815000001
WOS:001159667400001
WOS:001269650500001
WOS:001347116800001
WOS:000709461300117
WOS:000965409700001
WOS:000898150300001
WOS:001034201100001
WOS:000769144200001
WOS:001309184800001
WOS:001010613500006
WOS:000556307800001
WOS:000871322400002
WOS:001385757100001
WOS:000551241500001
WOS:001373678100001
WOS:001270853000001
WOS:000955922200009
WOS:000777188400001
WOS:000465740000001
WOS:001378836400007
WOS:000890096300001
WOS:000494361900007
WOS:000653205500001
WOS:000723243600001
WOS:000529190600005
WOS:000855091300001
WOS:000800347200004
WOS:000452367300021
WOS:000569297900001
WOS:001025142700002
WOS:000376449700001
WOS:000463063900001
WOS:000747174400007
WOS:000770096400027
WOS:000540866400001
WOS:000862412800002
WOS:000654652100001
WOS:000576629500002
WOS:000946903800001
WOS:000974288300005
WOS:000530103800010
WOS:001167979500001
WOS:001127645500041
WOS:000898560400001
WOS:001386456900001
WOS:001299692800001
WOS:000769634300002
WOS:001291139100001
WOS:001307912700001
WOS:000434065400007
WOS:001376808000001
WOS:001057356200001
WOS:001124023900001
WOS:000455095200016
WOS:000493555400013
WOS:001319255900001
WOS:000474649600003
WOS:000722241300001
WOS:001021744000043
WOS:001033825600001
WOS:000603449700009
WOS:000567883600032
WOS:001089679900001
WOS:000659390700002
WOS:001081882900001
WOS:000924636400001
WOS:000442580400018
WOS:000789573900001
WOS:000492800200009
WOS:000460113100011
WOS:001098382100007
WOS:001372108900001
WOS:000686639400020
WOS:000968217700004
WOS:000580586500066
WOS:001320502500001
WOS:000981601000001
WOS:000788633200008
WOS:001347310200010
WOS:000462138600001
WOS:001296454900001
WOS:001173870900003
WOS:001261466000001
WOS:000607298800013
WOS:000494040400001
WOS:000448292100012
WOS:000605651300008
WOS:000989102400001
WOS:000632713900028
WOS:000802262600001
WOS:001069036800001
WOS:001121252300001
WOS:001354914200001
WOS:000460623400010
WOS:000549293500001
WOS:001201025600001
WOS:000387446800073
WOS:001353629400001
WOS:001050736500001
WOS:000416179800005
WOS:000889945500058
WOS:000959337100001
WOS:000613686900029
WOS:000926770900001
WOS:000723412900004
WOS:001374705100015
WOS:001053471500002
WOS:000382162100001
WOS:000645593500005
WOS:000868673000001
WOS:001302065400001
WOS:000951397500001
WOS:000998478300004
WOS:001022568600001
WOS:001136371500030
WOS:001184809600001
WOS:000615676700001
WOS:000864897800017
WOS:001339050100021
WOS:000588111700009
WOS:001314042100001
WOS:000846322200001
WOS:000927880500003
WOS:001137064700001
WOS:001066271000001
WOS:001374705100017
WOS:000963260000001
WOS:001355531900001
WOS:001362437500001
WOS:001066935500001
WOS:000836001800001
WOS:000392845200011
WOS:000795870800001
WOS:001270348800001
WOS:001355342300001
WOS:000884588400001
WOS:001124641700028
WOS:001343577200005
WOS:001261885200001
WOS:001101674700001
WOS:000952422500001
WOS:001157792000003
WOS:000746639200003
WOS:000992867300001
WOS:001038126100001
WOS:001265194100002
WOS:000861379900033
WOS:000582092400001
WOS:000825414700001
WOS:001001518200001
WOS:001142612600048
WOS:001294854200001
WOS:000785214500001
WOS:000459887200030
WOS:001003990600007
WOS:000834021400004
WOS:000958247200001
WOS:001068006900001
WOS:000538777900001
WOS:000861379900007
WOS:000944178600004
WOS:000694142900001
WOS:000508197300006
WOS:000724686300001
WOS:000714728500015
WOS:000859953000002
WOS:000696848000012
WOS:000582637200009
WOS:001250706300001
WOS:001166215600001
WOS:000522728500016
