# Supplementary material for: A systematic review of immune checkpoint inhibitors in endometrial cancer
Source: Front Oncol. 2026 Jun 8;16:1776831. doi: 10.3389/fonc.2026.1776831 (PMC13284135; doi:10.3389/fonc.2026.1776831)
Supplement: Supplementary file 5 [file Table5.xlsx]

## Sheet: Sheet1
Supplementary File 5.PubMed PMID Number of 279 publications
PMID- 39968384
PMID- 39877434
PMID- 39839841
PMID- 39727819
PMID- 39682106
PMID- 39611619
PMID- 40209020
PMID- 39591551
PMID- 39544609
PMID- 39531903
PMID- 39530558
PMID- 39520048
PMID- 39515198
PMID- 39496257
PMID- 39453600
PMID- 39411812
PMID- 39391107
PMID- 39328329
PMID- 39286432
PMID- 39284383
PMID- 39284117
PMID- 39273605
PMID- 39227583
PMID- 39224816
PMID- 39185408
PMID- 39183277
PMID- 39156900
PMID- 39144234
PMID- 39108615
PMID- 39102832
PMID- 39097324
PMID- 39056234
PMID- 39050882
PMID- 39027143
PMID- 38962843
PMID- 39250563
PMID- 38915406
PMID- 38913219
PMID- 38901970
PMID- 38866180
PMID- 38828252
PMID- 38824752
PMID- 38751292
PMID- 38720703
PMID- 38712312
PMID- 38704093
PMID- 38985910
PMID- 38679402
PMID- 38620054
PMID- 38617845
PMID- 38612743
PMID- 38601712
PMID- 38588272
PMID- 40132069
PMID- 38562939
PMID- 39808024
PMID- 38521009
PMID- 38471508
PMID- 38463556
PMID- 38422895
PMID- 38398161
PMID- 38390453
PMID- 38309722
PMID- 38302725
PMID- 38295614
PMID- 38270800
PMID- 38254772
PMID- 38216137
PMID- 38212229
PMID- 38161705
PMID- 38081747
PMID- 38054201
PMID- 38044116
PMID- 38031003
PMID- 37920829
PMID- 37917058
PMID- 37894913
PMID- 37864520
PMID- 37864337
PMID- 37809350
PMID- 37792525
PMID- 37760602
PMID- 37705723
PMID- 37685607
PMID- 37667764
PMID- 37636497
PMID- 37636495
PMID- 37627060
PMID- 37568665
PMID- 37533427
PMID- 37532549
PMID- 37492471
PMID- 37422672
PMID- 37385307
PMID- 37381599
PMID- 37365284
PMID- 37346410
PMID- 40163600
PMID- 37294948
PMID- 37288137
PMID- 37231712
PMID- 37207499
PMID- 37123608
PMID- 37109350
PMID- 37102082
PMID- 37086595
PMID- 40729185
PMID- 37058687
PMID- 37052965
PMID- 37013123
PMID- 37004983
PMID- 37903210
PMID- 36972026
PMID- 36972022
PMID- 36950270
PMID- 36944439
PMID- 36943683
PMID- 36937405
PMID- 36922497
PMID- 36878569
PMID- 36874745
PMID- 36818196
PMID- 36750267
PMID- 36741713
PMID- 38502770
PMID- 36608305
PMID- 36605683
PMID- 36595647
PMID- 36591227
PMID- 36585027
PMID- 36532042
PMID- 36512912
PMID- 36493574
PMID- 38507526
PMID- 36410086
PMID- 36388466
PMID- 36351631
PMID- 36338826
PMID- 36325347
PMID- 38620402
PMID- 36280455
PMID- 36277029
PMID- 36257537
PMID- 36212444
PMID- 36157989
PMID- 38696635
PMID- 38696627
PMID- 36005013
PMID- 35986972
PMID- 35960332
PMID- 35953317
PMID- 35907691
PMID- 35900726
PMID- 35892982
PMID- 35892341
PMID- 35845747
PMID- 35835611
PMID- 35801666
PMID- 35793055
PMID- 35789264
PMID- 35751489
PMID- 35740424
PMID- 35702469
PMID- 35623659
PMID- 35619629
PMID- 35612971
PMID- 35494078
PMID- 35350800
PMID- 40465803
PMID- 35288469
PMID- 35287967
PMID- 35265774
PMID- 35260027
PMID- 35245004
PMID- 35176955
PMID- 35173988
PMID- 35064011
PMID- 35063279
PMID- 35045221
PMID- 34990208
PMID- 34967812
PMID- 34944775
PMID- 34926766
PMID- 34875107
PMID- 34837268
PMID- 34825855
PMID- 34799418
PMID- 34772680
PMID- 34735648
PMID- 34691248
PMID- 34680987
PMID- 34673692
PMID- 34477921
PMID- 34430690
PMID- 34398969
PMID- 34328007
PMID- 34210768
PMID- 34199461
PMID- 34190370
PMID- 34159040
PMID- 34139979
PMID- 34106455
PMID- 34103352
PMID- 34079322
PMID- 34018286
PMID- 33948476
PMID- 33937919
PMID- 33934848
PMID- 33932502
PMID- 33839243
PMID- 33796152
PMID- 33738100
PMID- 33406979
PMID- 33338862
PMID- 33294575
PMID- 33251877
PMID- 33224963
PMID- 33182298
PMID- 33160694
PMID- 33082750
PMID- 33001143
PMID- 32942005
PMID- 32934857
PMID- 32778095
PMID- 32740093
PMID- 32620662
PMID- 32512823
PMID- 32503218
PMID- 32497971
PMID- 32295834
PMID- 32213091
PMID- 32183290
PMID- 32167863
PMID- 32141610
PMID- 32140532
PMID- 32043789
PMID- 31961766
PMID- 31833942
PMID- 31819493
PMID- 31795830
PMID- 31754884
PMID- 31617075
PMID- 31547532
PMID- 31537299
PMID- 31461377
PMID- 31444655
PMID- 31275582
PMID- 31273487
PMID- 31138229
PMID- 31074865
PMID- 31069647
PMID- 30995960
PMID- 30935717
PMID- 30922731
PMID- 30876683
PMID- 30806045
PMID- 30541038
PMID- 30423148
PMID- 30421009
PMID- 30397772
PMID- 30247204
PMID- 30231353
PMID- 30073297
PMID- 29942724
PMID- 29922709
PMID- 29843906
PMID- 29472312
PMID- 29468855
PMID- 29214032
PMID- 29163851
PMID- 29061774
PMID- 28846956
PMID- 28840453
PMID- 28489510
PMID- 28377094
PMID- 28303763
PMID- 27979364
PMID- 27486176
PMID- 27159395
